# Supplementary material for: Kaempferol-7-O-Glucoside Ameliorates Atopic Dermatitis via the TSLP-Mediated JAK2/STAT5 Signaling Axis
Source: Pharmaceuticals (Basel). 2026 Apr 4;19(4):580. doi: 10.3390/ph19040580 (PMC13118320; doi:10.3390/ph19040580)
Supplement: Supplementary file 1 [file pharmaceuticals-19-00580-s001.zip]

Archive with 1 entries (1 files):
- pharmaceuticals-4228785-supplementary.pdf
